# Supplementary material for: Karst-bauxite formation during the Great Oxidation Event indicated by dating of authigenic rutile and its thorium content
Source: Sci Rep. 2023 May 27;13:8633. doi: 10.1038/s41598-023-35574-x (PMC10224920; doi:10.1038/s41598-023-35574-x)
Supplement: Supplementary file 2 — Supplementary Table S1. [file 41598_2023_35574_MOESM2_ESM.xlsx]

## Sheet: Table S1
Karst-bauxite formation during the Great Oxidation Event indicated by dating of authigenic rutile and its thorium content
Alexandre Raphael Cabral1,2 & Armin Zeh3*
1 Centro de Pesquisas Professor Manoel Teixeira da Costa (CPMTC), Instituto de Geociências, Universidade Federal de Minas Gerais (UFMG), Belo Horizonte, Brazil
2 Centro de Desenvolvimento da Tecnologia Nuclear (CDTN), Belo Horizonte, Brazil
3 Karlsruher Institut für Technologie (KIT), Campus Süd, Institut für Angewandte Geowissenschaften, Mineralogie und Petrologie, Karlsruhe, Germany
*Corresponding author: armin.zeh@kit.edu
Supplementary Information Table S1. Results of powder XRD for an Al-rich rock
Pos. [°2θ]	Height [cts]	FWHM Left [°2θ]	d-spacing [Å]	Rel. Int. [%]
8.8356	44.16	0.3543	10.0001	8.92
9.5813	114.31	0.3869	9.22345	23.08
11.7319	0	0.2659	7.53707	0
13.2005	2.11	0.2659	6.70166	0.43
15.0271	1.72	0.2659	5.8909	0.35
16.1677	0	0.2659	5.47779	0
17.7372	13.24	0.3543	4.99646	2.67
18.7714	0.01	0.2659	4.72346	0
18.8143	39.73	0.1501	4.71278	8.02
19.2434	52.59	0.3869	4.60865	10.62
19.5822	0	0.2659	4.52966	0
19.6512	1.95	0.3543	4.51393	0.39
19.8467	17.21	0.3543	4.46989	3.47
19.8876	0.16	0.3869	4.46078	0.03
19.973	36.79	0.3543	4.4419	7.43
20.0302	3.42	0.2659	4.42935	0.69
20.0396	15.81	0.3869	4.4273	3.19
20.1516	4.48	0.3543	4.40294	0.91
20.1838	127.26	0.3869	4.39599	25.69
20.463	9.64	0.2659	4.33663	1.95
20.5441	9.54	0.2659	4.31971	1.93
20.7058	9.54	0.3543	4.28633	1.93
20.7864	87.47	0.3869	4.2699	17.66
21.0312	28.56	0.3869	4.22074	5.77
21.0678	0.29	0.3543	4.21349	0.06
21.5864	9.16	0.3543	4.11342	1.85
22.0216	111.31	0.3869	4.03311	22.47
22.2223	2.99	0.3869	3.99713	0.6
22.2843	495.27	0.1501	3.98615	100
22.4423	3.59	0.3543	3.95845	0.72
22.9011	0.01	0.2659	3.88017	0
22.9992	20.79	0.3543	3.86384	4.2
23.6022	4.3	0.2659	3.76647	0.87
23.6257	4.28	0.2659	3.76278	0.86
23.6455	4.13	0.3869	3.75967	0.83
23.6471	1.14	0.2659	3.75942	0.23
23.6749	11.37	0.3869	3.75507	2.3
23.7415	1.06	0.2659	3.74469	0.21
23.795	20.55	0.3543	3.73639	4.15
24.8824	1.63	0.3543	3.5755	0.33
25.5239	23.53	0.3869	3.48708	4.75
25.5888	33.01	0.3543	3.47838	6.67
25.813	14.75	0.3869	3.44868	2.98
25.8976	3.1	0.2659	3.4376	0.63
26.5936	41.47	0.2659	3.34919	8.37
26.5969	25.67	0.3543	3.34878	5.18
26.7485	28.39	0.3543	3.33015	5.73
27.6545	1.2	0.3869	3.22308	0.24
27.7232	32.75	0.1501	3.21524	6.61
27.8134	24.2	0.2659	3.20501	4.89
