# Supplementary material for: Karst-bauxite formation during the Great Oxidation Event indicated by dating of authigenic rutile and its thorium content
Source: Sci Rep. 2023 May 27;13:8633. doi: 10.1038/s41598-023-35574-x (PMC10224920; doi:10.1038/s41598-023-35574-x)
Supplement: Supplementary file 4 — Supplementary Table S3. [file 41598_2023_35574_MOESM4_ESM.xlsx]

## Sheet: Rutile U-Pb dating
Karst-bauxite formation during the Great Oxidation Event indicated by dating of authigenic rutile and its thorium content
Alexandre Raphael Cabral1,2 & Armin Zeh3*
1 Centro de Pesquisas Professor Manoel Teixeira da Costa (CPMTC), Instituto de Geociências, Universidade Federal de Minas Gerais (UFMG), Belo Horizonte, Brazil
2 Centro de Desenvolvimento da Tecnologia Nuclear (CDTN), Belo Horizonte, Brazil
3 Karlsruher Institut für Technologie (KIT), Campus Süd, Institut für Angewandte Geowissenschaften, Mineralogie und Petrologie, Karlsruhe, Germany
* Corresponding author: armin.zeh@kit.edu
Supplementary InformationTable S3. Results of rutile U-Pb dating (thin section)
grain		207Pba	Ub	Thb	Pbb	Thb	206Pbd	±2s	207Pbd	±2s	207Pbd	±2s	rhoe	206Pb	±2s	207Pb	±2s	207Pb	±2s	conc.f
		(cps)	(ppm)	(ppm)	(ppm)	U	238U	(%)	235U	(%)	206Pb	(%)		238U	(Ma)	235U	(Ma)	206Pb	(Ma)	(%)
sample 310821-7
U07		303700	10.9213	7.2194	84.0364	0.661037	2.042	6.11502	243.4	6.26342	0.8646	1.355	0.976306	7172.24	270.209	5583.58	65.3992	5032	19.2101
U08		268957	13.7646	11.3651	75.4891	0.825678	1.513	7.77487	169	7.92446	0.8101	1.532	0.981123	5940.28	309.05	5214.75	83.317	4939.53	21.8089
U09		455694	14.8932	4.87075	119.977	0.327045	1.971	7.30525	243.2	7.36426	0.8949	0.9304	0.991987	7018.6	320.22	5582.38	77.3414	5080.87	13.1588
U10		478640	8.35587	2.74292	133.466	0.328263	4.239	6.58309	551.7	6.67701	0.9439	1.116	0.985934	10676.3	352.856	6411.99	70.0353	5156.14	15.7335
U11		342745	12.292	8.12982	99.9158	0.661389	2.31	5.72616	272.4	5.80051	0.8554	0.9258	0.987182	7715.48	262.891	5697.29	60.446	5016.88	13.1296
U12		309035	21.3484	23.6532	86.2785	1.10796	1.098	6.93586	114.2	7.03669	0.7539	1.187	0.985672	4777.41	238.377	4819.37	73.4205	4837.1	16.9699
U13		397470	14.6904	15.6101	119.818	1.06261	2.4	9.19363	288.7	9.28754	0.8724	1.317	0.989889	7889.54	432.557	5756.17	98.6162	5044.84	18.6611
U14		106284	8.52645	22.995	34.0436	2.6969	1.16	4.92235	115.7	5.1335	0.7232	1.457	0.958869	4964.67	172.709	4832.6	53.0394	4777.48	20.8918
U15		104979	11.1314	25.4465	33.386	2.28602	0.9544	5.68895	86.34	6.42935	0.6561	2.995	0.884841	4319.6	181.622	4538.58	66.6772	4637.51	43.2379
U16		135957	10.2181	7.13863	40.9716	0.698624	1.267	5.94531	129.2	6.06476	0.7397	1.198	0.980303	5274.81	217.803	4943.8	63.0236	4809.88	17.1472
U17		244613	11.1473	17.2968	66.105	1.55166	1.567	5.80553	180.9	5.9682	0.8373	1.384	0.972743	6076.22	232.578	5283.26	62.1295	4986.54	19.654
U18		465687	10.4549	5.02832	131.312	0.480952	3.432	6.1076	438.2	6.24114	0.9259	1.284	0.978603	9598.25	312.338	6178.49	65.2815	5128.9	18.1256
U19		247796	9.70479	5.00614	72.5125	0.515842	2.145	6.59885	253.8	6.7958	0.8581	1.624	0.97102	7385.95	296.852	5625.56	71.1694	5021.38	23.0306
U20		219742	12.7324	9.09566	61.5414	0.714371	1.384	6.21438	150.4	6.34012	0.7884	1.256	0.980168	5600.34	236.86	5097.37	66.0541	4900.86	17.9113
U21		255343	11.9159	14.5527	69.5745	1.22129	1.547	6.46948	177.2	6.6426	0.831	1.507	0.973937	6025.94	258.395	5262.72	69.3871	4975.85	21.407
U22		424215	17.3731	15.7997	111.962	0.909438	1.623	6.66629	186.8	6.82206	0.8346	1.449	0.977168	6216.1	271.534	5315.65	71.3502	4981.95	20.5887
U23		284894	8.33406	4.11938	78.8769	0.494282	2.566	6.36758	314.2	6.4346	0.8882	0.9263	0.989584	8195.56	302.339	5841.7	67.3112	5070.19	13.1069
U24		459217	11.7153	7.01794	130.196	0.599043	3.055	6.27478	386.6	6.37698	0.9177	1.137	0.983974	9025.15	312.192	6051.59	66.7291	5116.32	16.0581
U25		216888	13.9691	21.2444	65.1793	1.52082	1.403	5.09011	150.1	5.22648	0.7763	1.186	0.973907	5650.92	194.467	5095.46	54.1356	4878.93	16.9263
U26		373295	8.52168	11.6871	103.129	1.37146	3.177	6.95549	403.8	7.02466	0.9218	0.9834	0.990153	9216.48	350.4	6095.83	73.7669	5122.63	13.8841
U27		587412	11.5092	4.15086	157.995	0.360655	3.586	6.77572	464	6.84896	0.9384	0.9989	0.989306	9818.03	350.929	6236.52	71.8788	5147.91	14.0886
U28		369375	10.1126	18.1261	103.817	1.79242	2.838	6.34604	350.5	6.40508	0.8957	0.8677	0.990782	8669.35	309.816	5952.25	67.0146	5082.17	12.2711
U29		94622.2	9.51449	4.70269	28.8668	0.494266	1.05	6.1004	100.9	6.14336	0.6972	0.7253	0.993007	4627.18	204.629	4695.35	63.7251	4724.91	10.4244
U30		133327	10.6504	20.2091	38.7871	1.8975	1.081	5.74327	105.5	5.96736	0.7079	1.62	0.962447	4723.47	195.228	4739.87	61.8699	4746.89	23.2599
U31		87809.4	12.0525	15.5546	26.3749	1.29057	0.77	4.37423	60.22	4.73058	0.5672	1.801	0.92467	3680.91	123.855	4177.73	48.3836	4426.06	26.284
U32		141289	9.34458	6.64863	40.5636	0.711496	1.306	5.34871	143.5	5.46788	0.7966	1.135	0.978205	5386.89	198.315	5049.59	56.6891	4915.63	16.1748
U33		289724	10.8973	25.0113	84.317	2.29518	2.24	5.81292	264.9	5.86445	0.8576	0.7757	0.991213	7578.74	264.428	5669.07	61.1262	5020.62	11
U34		548954	11.2938	8.20599	141.04	0.726593	3.062	6.29869	394.8	6.34041	0.9353	0.7261	0.993421	9035.36	313.577	6073.02	66.3374	5143.21	10.2428
U35		238715	12.353	46.3049	68.311	3.74848	1.527	5.90113	170	6.01501	0.8079	1.165	0.981066	5974.98	234.045	5221.03	62.6096	4935.69	16.5813
U36		307506	13.7546	29.1583	88.7055	2.1199	1.866	8.45919	215.5	8.80894	0.8374	2.458	0.960297	6787.91	365.208	5460.11	93.1788	4986.64	34.9001
reference rutile R10
grain		207Pba	Ub	Thb	Pbb	Thb	206Pbcc	206Pbd	±2s	207Pbd	±2s	207Pbd	±2s	rhoe	206Pb	±2s	207Pb	±2s	207Pb	±2s	conc.f
		(cps)	(ppm)	(ppm)	(ppm)	U	(%)	238U	(%)	235U	(%)	206Pb	(%)		238U	(Ma)	235U	(Ma)	206Pb	(Ma)	(%)
R10-1		8769.36	43.5718	<0.001	7.65392	<0.00002	b.d.	0.1875	3.65255	1.983	3.88225	0.07671	1.316	0.940834	1107.89	37.2876	1109.84	26.5502	1113.65	26.2646	99.4831
R10-2		8891.38	43.532	<0.001	7.34122	<0.00002	0.275196	0.1801	3.2584	1.895	3.5537	0.0763	1.418	0.916901	1067.49	32.1357	1079.21	23.897	1102.95	28.3612	96.7853
R10-3		8902.57	38.9373	<0.001	6.68749	<0.00002	0.171564	0.1837	3.44247	1.897	3.78503	0.07492	1.573	0.909496	1086.92	34.5248	1080.05	25.4836	1066.23	31.6365	101.94
R10-4		8688.82	46.4982	<0.001	8.13108	<0.00002	b.d.	0.1867	3.33957	1.971	3.59731	0.07654	1.337	0.928349	1103.73	33.9662	1105.6	24.5254	1109.28	26.7128	99.4994
R10-5		9078.61	47.531	<0.001	8.23391	<0.00002	0.823169	0.1853	3.27716	1.915	3.56684	0.07495	1.408	0.918784	1095.71	33.1072	1086.2	24.0743	1067.16	28.3064	102.676
R10-6		8913.26	45.6723	<0.001	8.02307	<0.00002	0.754591	0.1877	3.49521	1.963	3.79076	0.07585	1.467	0.922036	1108.96	35.7084	1102.97	25.8267	1091.18	29.3943	101.629
R10-7		9145.29	44.1033	<0.001	7.65627	<0.00002	1.42274	0.1855	3.74367	1.942	3.90379	0.07595	1.107	0.958984	1096.88	37.8711	1095.79	26.5095	1093.62	22.1578	100.298
R10-8		8872.93	44.41	<0.001	7.57881	<0.00002	2.53995	0.1826	3.22473	1.881	3.67037	0.07475	1.753	0.878585	1080.9	32.1706	1074.55	24.6305	1061.71	35.2681	101.807
R10-9		8892.04	45.0059	<0.001	7.79639	<0.00002	b.d.	0.1852	3.62535	1.917	3.88631	0.07505	1.4	0.932851	1095.39	36.6249	1086.89	26.2681	1069.89	28.135	102.384
R10-10		8865.93	44.6054	<0.001	7.66396	<0.00002	0.900476	0.1836	3.38731	1.915	3.85944	0.07563	1.85	0.877668	1086.61	33.9613	1086.19	26.0747	1085.35	37.0842	100.117
mean (n=10):								0.18479		1.9279		0.075665			1093.05		1090.73		1086.1
2SD(abs):								0.00470409		0.0699616		0.00143902			25.604		24.4745		38.1242
2SD(%)								2.54564		3.6289		1.90183
Spot size = 50 µm; depth of crater ~25µm. 206Pb/238U error is the quadratic additions of the within run precision (2 SE) and the external reproducibility (2 SD) of the reference zircon. 207Pb/206Pb error propagation (207Pb signal dependent) following Gerdes & Zeh (2009). 207Pb/235U error is the quadratic addition of the 207Pb/206Pb and 206Pb/238U uncertainty.
aWithin run background-corrected mean 207Pb signal in cps (counts per second).
b U and Pb content were calculated relative to R10 reference rutile, Th/U ratio from Th and U counts, using a Th/U offset factor of 0.95 (estimated during tuning)
d corrected for background, and within-run Pb/U fractionation (in case of 206Pb/238U) and subsequently normalized to R10 rutile (ID-TIMS value/measured value),
207Pb/235U calculated using 207Pb/206Pb/(238U/206Pb*1/137.818)
e rho is the 206Pb/238U/207Pb/235U error correlation coefficient.
f degree of concordance = 206Pb/238U age / 207Pb/206Pb age x 100

## Sheet: PlotDat0
Source sheet	Tab2	4.443	0.1987	0	0	0.217708	0.0315113	4.67806	0.208829	4.86266	0.198867	6.30745	0.277683	14.2545	0.534806	5.0733	0.2287	18.8869	0.619851	19.3806	0.635053	8.43426	0.275847	5.15133	0.198876	6.62949	0.263603	6.771	0.268582	7.44355	0.325479	4.08344	0.186355	2.82175	0.126989	7.41216	0.309366	14.0193	0.541712	4.80748	0.183333	15.0294	0.558931	5.52348	0.24191	9.35377	0.365543	10.1147	0.397219
Plot name	Concordia0	4.576	0.188	0.11739	0.0176368	0.482812	0.0640155	4.66851	0.208973	4.85102	0.199312	6.29548	0.278516	14.2385	0.536299	5.06317	0.229078	18.8619	0.621178	19.3607	0.636368	8.41579	0.276386	5.13832	0.199391	6.61602	0.264106	6.75279	0.269793	7.43226	0.326662	4.07574	0.186839	2.8168	0.127385	7.40121	0.31027	13.9941	0.544388	4.7918	0.183544	15.0144	0.559735	5.51321	0.242438	9.33321	0.367552	10.0875	0.399245
Plot Type	1	6.013	0.2665	0.248561	0.0355847	0.805631	0.097544	4.6407	0.208285	4.81709	0.198841	6.26061	0.278376	14.1918	0.53682	5.03366	0.228575	18.7889	0.620991	19.3026	0.636536	8.36193	0.27576	5.10041	0.198943	6.57679	0.26358	6.69976	0.269677	7.3994	0.32703	4.05331	0.186663	2.80238	0.127377	7.36935	0.310367	13.9208	0.545598	4.74607	0.182585	14.9707	0.5595	5.48333	0.242112	9.27334	0.368252	10.0082	0.399348
1st free col	61	13.86	0.5243	0.395129	0.053849	1.19873	0.132129	4.59687	0.20682	4.76363	0.197491	6.20569	0.277274	14.1182	0.536326	4.98717	0.227232	18.6738	0.619307	19.2112	0.635542	8.27704	0.274019	5.04068	0.197568	6.51498	0.262067	6.61621	0.268242	7.34762	0.326554	4.01797	0.185842	2.77967	0.126965	7.31915	0.309648	13.8053	0.545245	4.67401	0.180533	14.9018	0.558244	5.43624	0.240958	9.17902	0.367587	9.88331	0.397519
Sigma Level	2	4.824	0.2182	0.558904	0.0724356	1.67741	0.167804	4.54057	0.204698	4.69498	0.195373	6.13516	0.275299	14.0237	0.534858	4.92745	0.225157	18.5261	0.616261	19.0937	0.633467	8.16801	0.271304	4.96396	0.195378	6.43559	0.25969	6.50891	0.265604	7.28114	0.325271	3.97259	0.184442	2.75051	0.126184	7.25467	0.308171	13.657	0.543357	4.58146	0.177555	14.8133	0.556068	5.37576	0.239071	9.05787	0.365611	9.7229	0.393906
Absolute Errs	FALSE	18.27	0.6025	0.741903	0.0913499	2.2603	0.204603	4.47637	0.202089	4.61668	0.192657	6.05473	0.272611	13.916	0.532535	4.85936	0.222518	18.3576	0.6121	18.9597	0.63048	8.04367	0.267836	4.87647	0.192549	6.34505	0.256642	6.38654	0.261978	7.20533	0.323285	3.92085	0.182578	2.71725	0.125096	7.18115	0.306057	13.4878	0.540087	4.4759	0.173892	14.7124	0.55315	5.3068	0.236603	8.91973	0.362483	9.53998	0.388802
Symbol Type	1	18.89	0.6222	0.946386	0.110598	2.97009	0.242562	4.40946	0.199206	4.53509	0.189564	5.97092	0.269428	13.8037	0.529544	4.7884	0.21953	18.182	0.607162	18.82	0.626821	7.91409	0.263895	4.78529	0.189311	6.2507	0.253168	6.25903	0.257656	7.12633	0.320758	3.86693	0.180399	2.6826	0.12379	7.10454	0.303477	13.3116	0.5357	4.3659	0.169841	14.6073	0.549726	5.23494	0.233754	8.77577	0.358458	9.34936	0.38262
Inverse Plot	FALSE	7.979	0.262	1.17487	0.130185	3.83441	0.281716	4.34528	0.196282	4.45681	0.186344	5.89052	0.266008	13.696	0.526129	4.72033	0.216434	18.0135	0.601845	18.686	0.622789	7.78977	0.2598	4.69782	0.185926	6.16018	0.249552	6.13669	0.25299	7.05054	0.317894	3.8152	0.178082	2.64935	0.122371	7.03105	0.300639	13.1425	0.530552	4.26036	0.16573	14.5064	0.546073	5.166	0.230754	8.63766	0.35386	9.16649	0.375862
Color Plot	TRUE	4.831	0.1875	1.43018	0.150118	4.8869	0.322105	4.28901	0.193554	4.38819	0.183258	5.82004	0.262627	13.6015	0.522566	4.66065	0.21348	17.8658	0.596582	18.5686	0.618708	7.68078	0.255883	4.62113	0.182669	6.08082	0.246085	6.02946	0.248357	6.98411	0.314925	3.76986	0.175816	2.62021	0.120955	6.96662	0.297774	12.9943	0.525059	4.16783	0.161892	14.418	0.542486	5.10556	0.227848	8.5166	0.349064	9.00618	0.369074
3D plot	FALSE	6.298	0.2514	1.71546	0.170402	6.16853	0.363766	4.24521	0.191243	4.33478	0.180557	5.7652	0.259561	13.528	0.519143	4.61421	0.21091	17.7509	0.591798	18.4772	0.614911	7.59594	0.252463	4.56145	0.179803	6.01907	0.243048	5.946	0.244133	6.93242	0.312092	3.73457	0.173783	2.59753	0.119655	6.91649	0.295113	12.8789	0.519667	4.09582	0.158638	14.3492	0.539258	5.05853	0.22527	8.42238	0.344456	8.88142	0.362806
Linear	FALSE	6.323	0.2534	2.03423	0.191045	7.72917	0.40674	4.21744	0.189536	4.30092	0.178458	5.73043	0.257056	13.4814	0.516138	4.58476	0.208929	17.678	0.587882	18.4192	0.611704	7.54215	0.249814	4.52361	0.177561	5.9799	0.240689	5.89309	0.24066	6.89964	0.309624	3.7122	0.172148	2.58316	0.118578	6.8847	0.292873	12.8057	0.514812	4.05015	0.156231	14.3055	0.536648	5.02871	0.223229	8.36264	0.340412	8.80233	0.357567
Data Range	AC7:AG32	7.166	0.3166	2.39042	0.212051	9.62957	0.451068	4.20794	0.188571	4.28934	0.177133	5.71855	0.255317	13.4655	0.513794	4.5747	0.2077	17.6531	0.585149	18.3994	0.609347	7.52374	0.248153	4.51067	0.176124	5.96651	0.239197	5.875	0.238218	6.88845	0.307721	3.70456	0.171045	2.57825	0.117811	6.87384	0.291234	12.7807	0.510888	4.03452	0.154867	14.2906	0.534869	5.01852	0.22189	8.34223	0.337257	8.77529	0.353781
Filled Symbols	FALSE	3.894	0.1787	2.78842	0.233428	11.9437	0.496793	4.21749	0.188427	4.30098	0.176688	5.73052	0.254484	13.4815	0.512301	4.58483	0.207322	17.6781	0.583822	18.4193	0.608032	7.54221	0.247614	4.52368	0.175609	5.97998	0.238694	5.89321	0.237007	6.89974	0.306538	3.71226	0.170561	2.5832	0.117415	6.88479	0.29033	12.8059	0.508212	4.0502	0.154656	14.3056	0.534065	5.02879	0.221362	8.36279	0.335248	8.80251	0.351755
ConcAge	FALSE	2.7	0.1224	3.23314	0.255181	14.7617	0.543959	4.2453	0.189115	4.33491	0.177159	5.76539	0.254624	13.5282	0.51178	4.61434	0.207825	17.7511	0.584009	18.4774	0.607864	7.59607	0.24824	4.56159	0.176057	6.01921	0.23922	5.94624	0.237123	6.9326	0.30617	3.73469	0.170737	2.59762	0.117423	6.91665	0.290233	12.8792	0.507002	4.09593	0.155615	14.3493	0.5343	5.05867	0.221688	8.42266	0.334548	8.88179	0.351652
ConcSwap	FALSE	7.143	0.3003	3.73007	0.277319	18.1931	0.592611	4.28913	0.19058	4.38837	0.178509	5.82031	0.255726	13.6018	0.512274	4.66083	0.209168	17.8662	0.585693	18.5688	0.608858	7.68096	0.249981	4.62132	0.177432	6.08102	0.240733	6.02979	0.238558	6.98438	0.306646	3.77003	0.171558	2.62033	0.117835	6.96685	0.290952	12.9947	0.507355	4.16799	0.157667	14.4182	0.535556	5.10576	0.222842	8.51698	0.335213	9.00669	0.353481
1st Symbol-row	1	13.4	0.5263	4.28533	0.299846	22.3716	0.642797	4.34543	0.192702	4.45702	0.180627	5.89084	0.257701	13.6963	0.513742	4.72055	0.211243	18.0139	0.588739	18.6863	0.610933	7.78999	0.252696	4.69804	0.179622	6.16041	0.24311	6.13709	0.241196	7.05086	0.307929	3.81541	0.172958	2.64949	0.118616	7.03133	0.292429	13.143	0.509243	4.26054	0.160645	14.5067	0.537732	5.16624	0.224729	8.63813	0.337189	9.1671	0.357094
		4.421	0.1691	4.90578	0.322772	IsoLine	IsoLine	4.40963	0.195311	4.53532	0.183343	5.97127	0.260389	13.804	0.516065	4.78864	0.213882	18.1824	0.5929	18.8203	0.61392	7.91433	0.256164	4.78553	0.182451	6.25095	0.246158	6.25946	0.244822	7.12667	0.309915	3.86715	0.174822	2.68275	0.119704	7.10485	0.294543	13.3122	0.512513	4.3661	0.164308	14.6076	0.54065	5.2352	0.227197	8.77627	0.340317	9.35002	0.362198
		14.66	0.5469	5.59906	0.346101			4.47654	0.198194	4.61691	0.186436	6.05508	0.263572	13.9163	0.519056	4.8596	0.21687	18.358	0.597838	18.96	0.617579	8.04391	0.260105	4.87671	0.185689	6.3453	0.249632	6.38697	0.249144	7.20567	0.312442	3.92107	0.177001	2.7174	0.12101	7.18146	0.297123	13.4884	0.5169	4.4761	0.168359	14.7127	0.544074	5.30706	0.230046	8.92023	0.344342	9.54064	0.36838
		5.271	0.2319	6.37372	0.369842			4.54072	0.201118	4.69519	0.189656	6.13548	0.266992	14.024	0.522471	4.92767	0.219966	18.5265	0.603155	19.094	0.621611	8.16823	0.2642	4.96418	0.189074	6.43582	0.253248	6.50931	0.25381	7.28146	0.315306	3.9728	0.179318	2.75065	0.122429	7.25495	0.299961	13.6575	0.522048	4.58164	0.17247	14.8136	0.547727	5.376	0.233046	9.05834	0.34894	9.72351	0.375138
		8.848	0.3514	7.23932	0.394002			4.59699	0.203846	4.76381	0.192742	6.20596	0.270373	14.1185	0.526034	4.98735	0.22292	18.6742	0.608418	19.2114	0.625692	8.27722	0.268117	5.04087	0.192331	6.51518	0.256715	6.61654	0.258443	7.34789	0.318275	4.01814	0.181584	2.77979	0.123845	7.31938	0.302826	13.8057	0.527541	4.67417	0.176308	14.902	0.551314	5.43644	0.235952	9.1794	0.353736	9.88382	0.381926
		9.445	0.3755	8.20654	0.418587			4.64079	0.206157	4.81722	0.195443	6.2608	0.273439	14.192	0.529457	5.03379	0.22549	18.7891	0.613202	19.3028	0.629489	8.36206	0.271537	5.10055	0.195197	6.57693	0.259752	6.7	0.262667	7.39958	0.321108	4.05343	0.183617	2.80247	0.125145	7.36951	0.305487	13.9211	0.532933	4.74618	0.179562	14.9708	0.554542	5.48347	0.23853	9.27362	0.358344	10.0086	0.388194
		12.33	0.466	9.28729	0.443607			4.66856	0.207864	4.85108	0.197542	6.29557	0.275944	14.2386	0.532462	5.06324	0.227471	18.862	0.617118	19.3608	0.632696	8.41585	0.274186	5.13839	0.197439	6.6161	0.262111	6.75291	0.26614	7.43236	0.323576	4.0758	0.185252	2.81684	0.126222	7.4013	0.307727	13.9943	0.537788	4.79185	0.181969	15.0145	0.557152	5.51329	0.240571	9.33336	0.362388	10.0877	0.393433
		9.618	0.3596	10.4949	0.469067			4.67806	0.208829	4.86266	0.198867	6.30745	0.277683	14.2545	0.534806	5.0733	0.2287	18.8869	0.619851	19.3806	0.635053	8.43426	0.275847	5.15133	0.198876	6.62949	0.263603	6.771	0.268582	7.44355	0.325479	4.08344	0.186355	2.82175	0.126989	7.41216	0.309366	14.0193	0.541712	4.80748	0.183333	15.0294	0.558931	5.52348	0.24191	9.35377	0.365543	10.1147	0.397219
		7.646	0.2953	11.8443	0.494977			Black	Black	Black	Black	Black	Black	Black	Black	Black	Black	Black	Black	Black	Black	Black	Black	Black	Black	Black	Black	Black	Black	Black	Black	Black	Black	Black	Black	Black	Black	Black	Black	Black	Black	Black	Black	Black	Black	Black	Black	Black	Black
		12.7	0.5078	13.3521	0.521343
		14.1	0.5326	15.0369	0.548175
		IsoLine	IsoLine	16.9195	0.57548
				19.023	0.603266
				21.3735	0.631543
				24	0.660318
				24	0.660318
				IsoLine	IsoLine
[truncated: 10 more columns]

## Sheet: PlotDat1
Source sheet	U-Pb data	0.7307	0.09002	0.703532	0.087376	0.72042	0.0890642	0.737476	0.0907549	0.754701	0.0924482	0.772097	0.0941442	0.69	0.0861623	0.69	0.086007	0.69	0.0863177	0.685345	0.0856906	0.752079	0.0920782	0.757225	0.0931892	0.76206	0.0941463	0.767374	0.0942832	0.756007	0.0924259	0.753221	0.0926005	0.754939	0.0931329	0.747208	0.0929393	0.754563	0.0926629	0.743838	0.0917832	0.740853	0.091619
Plot name	Concordia0	0.7345	0.09097	0.703471	0.0874097	0.720358	0.0890984	0.737412	0.0907898	0.754635	0.0924839	0.772028	0.0941805	0.69	0.0861623	0.69	0.086007	0.69	0.0863177	0.702025	0.087376	0.751856	0.0922087	0.756988	0.0933266	0.761825	0.0942768	0.767116	0.0944309	0.755784	0.0925857	0.753002	0.0927385	0.754668	0.093267	0.746912	0.0930673	0.754355	0.0927887	0.743648	0.0919088	0.740667	0.0916899
Plot Type	1	0.7395	0.09188	0.703293	0.0874405	0.720174	0.0891299	0.737223	0.090822	0.754441	0.0925166	0.771829	0.0942139	0.693026	0.0864684	0.693026	0.0863125	0.693026	0.0866244	0.718871	0.0890642	0.751222	0.0922967	0.756313	0.0934182	0.761156	0.0943606	0.766381	0.0945284	0.755146	0.0927091	0.752378	0.0928361	0.753894	0.0933483	0.746065	0.0931338	0.753763	0.0928752	0.743106	0.0920003	0.740134	0.0917238
1st free col	45	0.7426	0.09185	0.703012	0.0874662	0.719886	0.0891561	0.736926	0.0908486	0.754136	0.0925438	0.771516	0.0942416	0.696058	0.0867747	0.696058	0.0866182	0.696058	0.0869312	0.735883	0.0907549	0.750188	0.0923403	0.755215	0.093462	0.760065	0.0943962	0.765183	0.0945738	0.754107	0.0927939	0.751361	0.0928912	0.752636	0.0933745	0.744689	0.0931369	0.752797	0.0929207	0.742224	0.0920561	0.739277	0.0917192
Sigma Level	2	0.7345	0.09072	0.702651	0.0874846	0.719514	0.0891748	0.736545	0.0908677	0.753743	0.0925633	0.771113	0.0942615	0.699095	0.087081	0.699095	0.0869239	0.699095	0.087238	0.753063	0.0924482	0.748775	0.0923388	0.753712	0.0934574	0.758574	0.0943828	0.763546	0.0945662	0.752686	0.0928382	0.749972	0.092903	0.750931	0.093345	0.742823	0.0930766	0.751478	0.0929244	0.741018	0.0920749	0.738134	0.0916765
Absolute Errs	FALSE	0.7322	0.09066	0.70224	0.0874941	0.719091	0.0891846	0.736109	0.0908777	0.753296	0.0925734	0.770653	0.0942718	0.702138	0.0873874	0.702138	0.0872297	0.702138	0.087545	0.770413	0.0941442	0.74701	0.0922922	0.751836	0.0934044	0.756711	0.0943206	0.7615	0.0945056	0.750911	0.0928414	0.748236	0.0928711	0.748823	0.0932605	0.740517	0.0929544	0.74983	0.0928861	0.739513	0.0920565	0.736755	0.0915973
Symbol Type	1	0.7362	0.09133	0.701811	0.0874941	0.71865	0.0891846	0.735656	0.0908777	0.75283	0.0925734	0.770174	0.0942718	0.705186	0.0876938	0.705186	0.0875356	0.705186	0.0878521	IsoLine	IsoLine	0.744928	0.0922013	0.749623	0.093304	0.754514	0.094211	0.759087	0.0943934	0.748817	0.0928032	0.746188	0.0927962	0.746372	0.0931233	0.737834	0.0927737	0.747885	0.0928066	0.737736	0.0920011	0.735199	0.0914852
Inverse Plot	FALSE	0.7267	0.09081	0.7014	0.0874846	0.718227	0.0891748	0.735221	0.0908677	0.752382	0.0925633	0.769714	0.0942615	0.70824	0.0880004	0.70824	0.0878416	0.70824	0.0881592			0.742568	0.092068	0.747115	0.0931581	0.752024	0.094056	0.756353	0.0942317	0.746443	0.0927245	0.743869	0.0926796	0.743642	0.0929372	0.734847	0.0925395	0.745682	0.0926875	0.735723	0.09191	0.733535	0.0913452
Color Plot	TRUE	0.7346	0.09077	0.701039	0.0874662	0.717856	0.0891561	0.734839	0.0908486	0.75199	0.0925438	0.769311	0.0942416	0.711299	0.0883071	0.711299	0.0881477	0.711299	0.0884664			0.739978	0.0918948	0.744362	0.0929697	0.749291	0.0938586	0.753352	0.0940237	0.743838	0.0926068	0.741321	0.0925238	0.74071	0.0927073	0.731638	0.0922581	0.743263	0.0925311	0.733514	0.0917847	0.731836	0.0911832
3D plot	FALSE	0.7256	0.09016	0.700758	0.0874405	0.717567	0.0891299	0.734542	0.090822	0.751685	0.0925166	0.768997	0.0942139	0.714363	0.0886138	0.714363	0.0884539	0.714363	0.0887737			0.737207	0.0916851	0.741416	0.0927423	0.746367	0.0936227	0.750141	0.0937733	0.741051	0.0924523	0.738597	0.0923317	0.737655	0.0924398	0.728295	0.0919371	0.740676	0.0923404	0.73115	0.0916278	0.730176	0.0910064
Linear	FALSE	IsoLine	IsoLine	0.70058	0.0874097	0.717384	0.0890984	0.734354	0.0907898	0.751491	0.0924839	0.768798	0.0941805	0.717433	0.0889206	0.717433	0.0887601	0.717433	0.0890811			0.73431	0.091443	0.738336	0.0924805	0.743309	0.0933529	0.746783	0.0934855	0.738136	0.0922642	0.735748	0.0921071	0.73456	0.092142	0.724908	0.0915855	0.73797	0.0921191	0.728678	0.0914424	0.728628	0.0908225
Data Range	AC35:AG44			0.700519	0.087376	0.717321	0.0890642	0.734289	0.0907549	0.751425	0.0924482	0.76873	0.0941442	0.720508	0.0892275	0.720508	0.0890664	0.720508	0.0893886			0.731342	0.0911732	0.735182	0.0921892	0.740177	0.0930545	0.743344	0.0931658	0.73515	0.0920459	0.73283	0.0918543	0.73151	0.0918221	0.721569	0.0912127	0.735199	0.0918716	0.726146	0.091232	0.727258	0.0906396
Filled Symbols	FALSE			0.70058	0.0873424	0.717384	0.0890299	0.734354	0.0907199	0.751491	0.0924126	0.768798	0.0941079	0.723589	0.0895345	0.723589	0.0893729	0.723589	0.0896962			0.728362	0.090881	0.732014	0.0918743	0.737032	0.0927332	0.73989	0.0928206	0.732152	0.0918019	0.729899	0.0915782	0.728588	0.0914887	0.718371	0.0908289	0.732416	0.0916026	0.723604	0.0910008	0.726127	0.0904656
ConcAge	TRUE			0.700758	0.0873116	0.717567	0.0889984	0.734542	0.0906878	0.751685	0.0923798	0.768997	0.0940745	0.726676	0.0898416	0.726676	0.0896794	0.726676	0.0900039			0.725427	0.090572	0.728894	0.0915417	0.733935	0.0923952	0.736489	0.0924564	0.729199	0.0915368	0.727014	0.0912843	0.725873	0.091151	0.7154	0.0904445	0.729675	0.0913175	0.7211	0.0907531	0.725285	0.0903082
ConcSwap	FALSE			0.701039	0.0872859	0.717856	0.0889722	0.734839	0.0906611	0.75199	0.0923526	0.769311	0.0940468	0.729768	0.0901488	0.729768	0.089986	0.729768	0.0903116			0.722595	0.0902522	0.725884	0.091198	0.730947	0.0920473	0.733207	0.0920805	0.72635	0.0912559	0.724229	0.0909782	0.72344	0.0908183	0.712737	0.0900702	0.727031	0.0910216	0.718684	0.090494	0.724768	0.0901742
1st Symbol-row	1			0.7014	0.0872675	0.718227	0.0889535	0.735221	0.090642	0.752382	0.0923332	0.769714	0.0940269	0.732865	0.090456	0.732865	0.0902926	0.732865	0.0906194			0.719921	0.089928	0.723041	0.0908498	0.728125	0.091696	0.730108	0.0917	0.723659	0.0909644	0.721599	0.0906659	0.721355	0.0904994	0.710455	0.089716	0.724533	0.0907209	0.716403	0.0902283	0.724599	0.0900695
				0.701811	0.087258	0.71865	0.0889437	0.735656	0.0906321	0.75283	0.092323	0.770174	0.0940166	0.735969	0.0907634	0.735969	0.0905994	0.735969	0.0909274			0.717456	0.0896055	0.720421	0.090504	0.725524	0.0913484	0.727252	0.0913225	0.72118	0.0906683	0.719176	0.0903535	0.719675	0.0902032	0.708616	0.0893917	0.722232	0.0904211	0.714301	0.0899613	0.724785	0.0899986
				0.70224	0.087258	0.719091	0.0889437	0.736109	0.0906321	0.753296	0.092323	0.770653	0.0940166	0.739077	0.0910708	0.739077	0.0909062	0.739077	0.0912354			0.715249	0.0892911	0.718076	0.0901673	0.723195	0.0910111	0.724695	0.0909553	0.718959	0.0903731	0.717006	0.0900471	0.718446	0.0899378	0.707271	0.0891061	0.720171	0.0901281	0.712418	0.0896982	0.725318	0.0899647
				0.702651	0.0872675	0.719514	0.0889535	0.736545	0.090642	0.753743	0.0923332	0.771113	0.0940269	0.742191	0.0913783	0.742191	0.0912132	0.742191	0.0915435			0.713343	0.0889909	0.71605	0.0898461	0.721184	0.0906908	0.722486	0.0906055	0.717041	0.0900847	0.715132	0.0897526	0.717701	0.0897103	0.706455	0.0888669	0.718392	0.0898477	0.710792	0.089444	0.726175	0.0899693
				0.703012	0.0872859	0.719886	0.0889722	0.736926	0.0906611	0.754136	0.0923526	0.771516	0.0940468	0.745311	0.0916859	0.745311	0.0915202	0.745311	0.0918516			0.711775	0.0887107	0.714383	0.0895469	0.719529	0.0903935	0.720669	0.0902798	0.715463	0.0898086	0.713591	0.0894758	0.717461	0.0895271	0.706192	0.0886807	0.716927	0.0895851	0.709455	0.0892038	0.727318	0.090012
				0.703293	0.0873116	0.720174	0.0889984	0.737223	0.0906878	0.754441	0.0923798	0.771829	0.0940745	0.748437	0.0919936	0.748437	0.0918273	0.748437	0.0921599			0.710575	0.088456	0.713108	0.0892754	0.718263	0.0901252	0.719279	0.0899848	0.714255	0.0895503	0.712411	0.089222	0.717732	0.089393	0.706488	0.0885527	0.715807	0.0893456	0.708431	0.0889822	0.728697	0.0900912
				0.703471	0.0873424	0.720358	0.0890299	0.737412	0.0907199	0.754635	0.0924126	0.772028	0.0941079	0.751568	0.0923014	0.751568	0.0921345	0.751568	0.0924683			0.709767	0.0882318	0.712249	0.0890368	0.71741	0.0898911	0.718342	0.089726	0.713442	0.0893148	0.711617	0.0889962	0.718506	0.0893117	0.707335	0.0884862	0.715052	0.0891339	0.707742	0.0887835	0.730253	0.0902032
				0.703532	0.087376	0.72042	0.0890642	0.737476	0.0907549	0.754701	0.0924482	0.772097	0.0941442	0.754704	0.0926093	0.754704	0.0924418	0.754704	0.0927767			0.709366	0.0880423	0.711823	0.0888359	0.716987	0.0896957	0.717878	0.0895086	0.713038	0.0891066	0.711223	0.0888028	0.719764	0.0892855	0.708711	0.0884831	0.714678	0.088954	0.7074	0.0886117	0.731917	0.0903433
				ConcTikEll	ConcTikEll	ConcTikEll	ConcTikEll	ConcTikEll	ConcTikEll	ConcTikEll	ConcTikEll	ConcTikEll	ConcTikEll	0.757846	0.0929172	0.757846	0.0927492	0.757846	0.0930852			0.709381	0.0878914	0.711839	0.0886765	0.717002	0.0895427	0.717895	0.0893368	0.713052	0.0889298	0.711237	0.0886456	0.721469	0.089315	0.710577	0.0885434	0.714692	0.0888094	0.707413	0.0884699	0.733616	0.0905053
														0.760994	0.0932252	0.760994	0.0930566	0.760994	0.0933939			0.70981	0.0877818	0.712295	0.0885617	0.717456	0.0894353	0.718392	0.0892139	0.713484	0.0887879	0.71166	0.0885275	0.723577	0.0893995	0.712883	0.0886656	0.715093	0.088703	0.70778	0.0883611	0.735276	0.0906821
														0.764148	0.0935334	0.764148	0.0933642	0.764148	0.0937026			0.710646	0.0877159	0.713184	0.0884939	0.718338	0.0893755	0.719361	0.0891423	0.714324	0.0886835	0.712482	0.088451	0.726028	0.0895367	0.715566	0.0888463	0.715874	0.0886369	0.708493	0.0882872	0.736824	0.0908659
														0.767307	0.0938416	0.767307	0.0936718	0.767307	0.0940114			0.711873	0.0876948	0.714488	0.0884742	0.719632	0.0893644	0.720783	0.0891234	0.715557	0.0886188	0.713688	0.0884174	0.728758	0.0897228	0.718553	0.0890805	0.71702	0.0886122	0.70954	0.0882499	0.738194	0.0910489
														0.770472	0.0941499	0.770472	0.0939795	0.770472	0.0943202			0.713466	0.0877189	0.716181	0.0885031	0.721313	0.0894023	0.722628	0.0891575	0.717159	0.088595	0.715255	0.0884275	0.73169	0.0899527	0.721762	0.0893619	0.718507	0.0886296	0.710899	0.0882497	0.739325	0.0912228
														0.773642	0.0944583	0.773642	0.0942873	0.773642	0.0946292			0.715394	0.0877878	0.718231	0.08858	0.723348	0.0894884	0.724863	0.0892441	0.719099	0.0886126	0.717151	0.0884811	0.734745	0.0902202	0.725105	0.0896829	0.720308	0.0886886	0.712544	0.0882866	0.740167	0.0913803
														0.776818	0.0947667	0.776818	0.0945952	0.776818	0.0949383			0.71762	0.0879002	0.720597	0.0887034	0.725697	0.089621	0.727443	0.0893814	0.721338	0.0886712	0.71934	0.088577	0.73784	0.090518	0.728492	0.0900345	0.722387	0.0887881	0.714443	0.0883601	0.740684	0.0915143
														0.78	0.0950753	0.78	0.0949032	0.78	0.0952474			0.720101	0.0880538	0.723234	0.088871	0.728315	0.0897976	0.730318	0.0895667	0.723833	0.0887696	0.72178	0.0887135	0.74089	0.0908379	0.731831	0.0904073	0.724703	0.0889262	0.716559	0.0884685	0.740853	0.091619
														0.78	0.0950753	0.78	0.0949032	0.78	0.0952474			0.722788	0.0882458	0.726091	0.0890794	0.731151	0.0900148	0.733432	0.0897965	0.726536	0.088906	0.724422	0.0888879	0.743812	0.0911713	0.735029	0.0907911	0.727213	0.0891002	0.718852	0.0886099	Cyan	Cyan
														IsoLine	IsoLine	ConcBand	ConcBand	ConcBand	ConcBand			0.725629	0.0884722	0.729111	0.0893246	0.734149	0.0902682	0.736724	0.0900663	0.729394	0.0890778	0.727216	0.0890968	0.746527	0.091509	0.738	0.0911755	0.729866	0.0893067	0.721276	0.0887815
																						0.728569	0.0887288	0.732236	0.0896018	0.737251	0.0905531	0.740131	0.0903707	0.732352	0.0892814	0.730106	0.0893361	0.74896	0.0918417	0.740663	0.0915498	0.732611	0.0895416	0.723784	0.0889799
																						0.73155	0.0890105	0.735405	0.0899057	0.740397	0.0908637	0.743585	0.090704	0.735351	0.0895131	0.733038	0.0896012	0.751045	0.0921606	0.742945	0.091904	0.735395	0.0898005	0.726327	0.0892013
																						0.734515	0.0893118	0.738556	0.0902302	0.743526	0.0911941	0.747021	0.0910596	0.738334	0.0897683	0.735953	0.0898869	0.752725	0.0924568	0.744784	0.0922283	0.738163	0.0900783	0.728856	0.0894413
																						0.737405	0.0896269	0.741628	0.0905692	0.746576	0.0915379	0.750371	0.0914305	0.741242	0.090042	0.738795	0.0901876	0.753954	0.0927222	0.746129	0.0925139	0.740862	0.0903695	0.731322	0.0896953
																						0.740165	0.0899497	0.744562	0.090916	0.749489	0.0918884	0.753569	0.0918096	0.744019	0.0903289	0.741509	0.0904975	0.754699	0.0929497	0.746945	0.0927531	0.74344	0.0906685	0.733676	0.0899584
																						0.742741	0.0902739	0.7473	0.0912638	0.752207	0.0922386	0.756554	0.0921895	0.74661	0.0906234	0.744041	0.0908106	0.754939	0.0931329	0.747208	0.0929393	0.745845	0.0909695	0.735873	0.0902254
																						0.745082	0.0905931	0.749789	0.0916059	0.754678	0.0925819	0.759267	0.0925628	0.748966	0.0909198	0.746343	0.0911208	Black	Black	Black	Black	0.748031	0.0912666	0.737871	0.0904911
																						0.747144	0.0909011	0.75198	0.0919356	0.756853	0.0929116	0.761656	0.0929222	0.75104	0.0912123	0.74837	0.091422					0.749956	0.091554	0.739629	0.0907504
																						0.748885	0.091192	0.753831	0.0922466	0.75869	0.0932211	0.763674	0.0932608	0.752793	0.0914952	0.750082	0.0917083					0.751582	0.0918262	0.741114	0.0909981
																						0.750273	0.0914601	0.755305	0.0925327	0.760155	0.0935046	0.765281	0.0935719	0.754189	0.091763	0.751446	0.0919743					0.752877	0.0920778	0.742298	0.0912296
																						0.751279	0.0917002	0.756375	0.0927883	0.761217	0.0937564	0.766448	0.0938495	0.755202	0.0920106	0.752435	0.0922147					0.753817	0.092304	0.743156	0.0914402
																						0.751885	0.0919076	0.757019	0.0930086	0.761856	0.0939717	0.76715	0.0940881	0.755812	0.092233	0.753031	0.0924248					0.754383	0.0925003	0.743673	0.091626
																						0.752079	0.0920782	0.757225	0.0931892	0.76206	0.0941463	0.767374	0.0942832	0.756007	0.0924259	0.753221	0.0926005					0.754563	0.0926629	0.743838	0.0917832
																						Black	Black	Black	Black	Black	Black	Black	Black	Black	Black	Black	Black					Black	Black	Black	Black

## Sheet: PlotDat2
Source sheet	U-Pb data	0.3961	0.05367	0.377967	0.0517081	0.38478	0.0525242	0.391627	0.0533409	0.398508	0.0541582	0.405423	0.0549761	0.412373	0.0557947	0.375503	0.0515	0.376264	0.0515	0.375	0.0515306	0.370468	0.0508927	0.410432	0.0551596	0.406992	0.0547363	0.405295	0.0548123	0.408734	0.0551445	0.41709	0.0544664	0.409955	0.0550031	0.407899	0.055215	0.408268	0.0553548	0.409998	0.0552484	0.406953	0.0548587	0.401012	0.0543928
Plot name	Concordia0	0.3948	0.05383	0.377937	0.0517277	0.38475	0.052544	0.391596	0.053361	0.398477	0.0541787	0.405391	0.0549969	0.41234	0.0558158	0.375503	0.0515	0.376933	0.0515803	0.375503	0.0515914	0.377233	0.0517081	0.410281	0.0552585	0.406864	0.0548421	0.405171	0.0548951	0.408606	0.0552395	0.417004	0.0545594	0.409811	0.055104	0.407769	0.0553061	0.408142	0.0554542	0.409864	0.0553636	0.406816	0.0549658	0.400941	0.054439
Plot Type	1	0.3935	0.05359	0.37785	0.0517457	0.384661	0.0525623	0.391506	0.0533796	0.398385	0.0541975	0.405297	0.0550161	0.412244	0.0558353	0.376933	0.051672	0.378363	0.0517521	0.376933	0.0517637	0.384031	0.0525242	0.409853	0.0553266	0.406502	0.0549282	0.404819	0.0549525	0.408244	0.0553105	0.416753	0.0546474	0.409404	0.0551768	0.407402	0.0553716	0.407785	0.0555316	0.409478	0.0554626	0.406427	0.0550488	0.400741	0.0544726
1st free col	47	0.3966	0.05401	0.377713	0.0517606	0.384522	0.0525775	0.391364	0.053395	0.398239	0.0542132	0.405149	0.055032	0.412093	0.0558514	0.378363	0.0518441	0.379796	0.0519238	0.378363	0.0519361	0.390863	0.0533409	0.409158	0.0553624	0.405913	0.0549929	0.404247	0.0549834	0.407656	0.0553563	0.416338	0.0547297	0.408742	0.05522	0.406805	0.0554102	0.407205	0.0555854	0.408846	0.0555434	0.405795	0.0551058	0.400416	0.0544925
Sigma Level	2	0.3976	0.05397	0.377538	0.0517713	0.384342	0.0525884	0.391181	0.0534061	0.398053	0.0542244	0.404959	0.0550434	0.411899	0.055863	0.379796	0.0520161	0.381229	0.0520956	0.379796	0.0521085	0.397729	0.0541582	0.408209	0.0553652	0.405107	0.055035	0.403466	0.0549871	0.406852	0.0553758	0.415764	0.0548054	0.407837	0.0552329	0.405991	0.0554212	0.406413	0.0556146	0.407983	0.0556045	0.40493	0.0551359	0.399975	0.0544983
Absolute Errs	FALSE	0.3963	0.05366	0.377337	0.0517769	0.384138	0.052594	0.390972	0.0534118	0.39784	0.0542302	0.404742	0.0550493	0.411678	0.055869	0.381229	0.0521882	0.382665	0.0522674	0.381229	0.0522809	0.404629	0.0549761	0.407024	0.055335	0.4041	0.0550536	0.40249	0.0549637	0.405849	0.0553687	0.415035	0.054874	0.406709	0.0552152	0.404974	0.0554043	0.405424	0.0556185	0.406903	0.0556447	0.403852	0.0551384	0.39943	0.0544898
Symbol Type	1	0.3956	0.05399	0.377128	0.0517769	0.383925	0.052594	0.390755	0.0534118	0.397618	0.0542302	0.404516	0.0550493	0.411448	0.055869	0.382665	0.0523604	0.384101	0.0524393	0.382665	0.0524533	0.411563	0.0557947	0.405627	0.0552725	0.402912	0.0550485	0.40134	0.0549135	0.404666	0.0553352	0.414157	0.0549349	0.405377	0.0551672	0.403775	0.0553599	0.404257	0.0555972	0.405629	0.0556632	0.402579	0.0551133	0.398797	0.0544673
Inverse Plot	FALSE	0.3963	0.05432	0.376928	0.0517713	0.38372	0.0525884	0.390546	0.0534061	0.397406	0.0542244	0.404299	0.0550434	0.411226	0.055863	0.384101	0.0525325	0.385539	0.0526112	0.384101	0.0526258	IsoLine	IsoLine	0.404044	0.0551787	0.401567	0.0550196	0.400037	0.0548376	0.403326	0.0552759	0.413137	0.0549875	0.403869	0.0550899	0.402416	0.0552888	0.402936	0.0555511	0.404185	0.0556597	0.401138	0.0550611	0.398093	0.0544313
Color Plot	TRUE	0.3969	0.05453	0.376752	0.0517606	0.383541	0.0525775	0.390363	0.053395	0.397219	0.0542132	0.404109	0.055032	0.411033	0.0558514	0.385539	0.0527047	0.386979	0.0527831	0.385539	0.0527983			0.402307	0.0550556	0.400089	0.0549675	0.398607	0.0547374	0.401855	0.055192	0.411985	0.0550315	0.402214	0.0549847	0.400925	0.0551924	0.401485	0.0554809	0.402599	0.0556341	0.399556	0.0549828	0.397336	0.0543828
3D plot	FALSE	0.3939	0.05372	0.376616	0.0517457	0.383401	0.0525623	0.390221	0.0533796	0.397074	0.0541975	0.403961	0.0550161	0.410882	0.0558353	0.386979	0.0528769	0.38842	0.052955	0.386979	0.0529708			0.400448	0.0549055	0.398509	0.0548933	0.397078	0.0546148	0.400282	0.055085	0.410711	0.0550664	0.400443	0.0548538	0.39933	0.0550726	0.399933	0.0553882	0.400902	0.0555871	0.397863	0.0548799	0.396547	0.0543232
Linear	FALSE	IsoLine	IsoLine	0.376529	0.0517277	0.383313	0.052544	0.390131	0.053361	0.396982	0.0541787	0.403867	0.0549969	0.410786	0.0558158	0.38842	0.0530492	0.389863	0.053127	0.38842	0.0531434			0.398505	0.0547314	0.396857	0.0547984	0.395479	0.0544723	0.398637	0.0549571	0.409324	0.055092	0.398592	0.0546996	0.397663	0.0549318	0.398311	0.0552747	0.399127	0.0555194	0.396094	0.0547545	0.395748	0.0542541
Data Range	AC49:AG58			0.376499	0.0517081	0.383283	0.0525242	0.3901	0.0533409	0.39695	0.0541582	0.403835	0.0549761	0.410753	0.0557947	0.389863	0.0532215	0.391307	0.0532989	0.389863	0.053316			0.396516	0.0545366	0.395164	0.0546847	0.393841	0.0543126	0.396952	0.0548108	0.407838	0.055108	0.396696	0.0545252	0.395956	0.0547726	0.39665	0.0551426	0.397309	0.0554326	0.394281	0.0546089	0.394961	0.0541774
Filled Symbols	FALSE			0.376529	0.0516886	0.383313	0.0525043	0.390131	0.0533207	0.396982	0.0541377	0.403867	0.0549553	0.410786	0.0557735	0.391307	0.0533938	0.392753	0.053471	0.391307	0.0534886			0.394518	0.0543249	0.393465	0.0545543	0.392197	0.0541389	0.395261	0.0546489	0.406264	0.0551143	0.394793	0.0543339	0.394241	0.0545982	0.394981	0.0549945	0.395483	0.0553281	0.392462	0.054446	0.394207	0.0540951
ConcAge	TRUE			0.376616	0.0516706	0.383401	0.052486	0.390221	0.0533021	0.397074	0.0541188	0.403961	0.0549361	0.410882	0.0557541	0.392753	0.0535661	0.3942	0.053643	0.392753	0.0536612			0.392551	0.0541005	0.391791	0.0544099	0.390578	0.0539544	0.393595	0.0544746	0.404616	0.0551108	0.392918	0.0541295	0.392553	0.054412	0.393339	0.0548333	0.393684	0.0552081	0.39067	0.0542689	0.393506	0.0540095
ConcSwap	FALSE			0.376752	0.0516556	0.383541	0.0524708	0.390363	0.0532867	0.397219	0.0541031	0.404109	0.0549202	0.411033	0.055738	0.3942	0.0537384	0.395649	0.0538151	0.3942	0.0538339			0.390653	0.0538677	0.390176	0.0542541	0.389016	0.0537629	0.391989	0.0542912	0.402908	0.0550976	0.39111	0.053916	0.390924	0.0542175	0.391754	0.054662	0.391949	0.055075	0.388941	0.0540812	0.392878	0.053923
1st Symbol-row	1			0.376928	0.051645	0.38372	0.05246	0.390546	0.0532756	0.397406	0.0540919	0.404299	0.0549089	0.411226	0.0557264	0.395649	0.0539108	0.397099	0.0539872	0.395649	0.0540066			0.388861	0.0536311	0.388651	0.0540901	0.387541	0.053568	0.390471	0.0541024	0.401155	0.0550748	0.389403	0.0536975	0.389387	0.0540186	0.390257	0.0544842	0.390309	0.0549312	0.387309	0.0538865	0.392341	0.0538378
				0.377128	0.0516394	0.383925	0.0524543	0.390755	0.0532699	0.397618	0.0540861	0.404516	0.0549029	0.411448	0.0557204	0.397099	0.0540832	0.39855	0.0541593	0.397099	0.0541793			0.38721	0.0533952	0.387246	0.053921	0.386182	0.0533736	0.389073	0.0539117	0.399372	0.0550425	0.38783	0.0534783	0.38797	0.0538192	0.388878	0.0543031	0.388798	0.0547796	0.385805	0.0536885	0.391908	0.0537564
				0.377337	0.0516394	0.384138	0.0524543	0.390972	0.0532699	0.39784	0.0540861	0.404742	0.0549029	0.411678	0.0557204	0.39855	0.0542557	0.400004	0.0543315	0.39855	0.0543521			0.385732	0.0531647	0.385988	0.0537502	0.384966	0.0531833	0.387822	0.053723	0.397574	0.0550011	0.386421	0.0532626	0.386702	0.053623	0.387644	0.0541223	0.387444	0.0546231	0.384459	0.0534911	0.391591	0.053681
				0.377538	0.051645	0.384342	0.05246	0.391181	0.0532756	0.398053	0.0540919	0.404959	0.0549089	0.411899	0.0557264	0.400004	0.0544282	0.401458	0.0545036	0.400004	0.0545249			0.384455	0.052944	0.384901	0.0535809	0.383916	0.053001	0.386742	0.0535399	0.395776	0.0549509	0.385206	0.0530547	0.385607	0.0534341	0.386578	0.0539454	0.386275	0.0544649	0.383296	0.0532982	0.391399	0.0536135
				0.377713	0.0516556	0.384522	0.0524708	0.391364	0.0532867	0.398239	0.0541031	0.405149	0.0549202	0.412093	0.055738	0.401458	0.0546007	0.402915	0.0546758	0.401458	0.0546977			0.383406	0.0527374	0.384007	0.0534164	0.383052	0.0528301	0.385853	0.0533659	0.393993	0.0548923	0.384206	0.0528585	0.384706	0.0532559	0.385701	0.0537758	0.385312	0.0543079	0.38234	0.0531135	0.391338	0.0535559
				0.37785	0.0516706	0.384661	0.052486	0.391506	0.0533021	0.398385	0.0541188	0.405297	0.0549361	0.412244	0.0557541	0.402915	0.0547732	0.404372	0.0548481	0.402915	0.0548705			0.382603	0.052549	0.383323	0.0532601	0.382392	0.0526741	0.385173	0.0532044	0.392241	0.0548259	0.383441	0.0526779	0.384018	0.0530921	0.385031	0.0536168	0.384575	0.0541552	0.381609	0.0529406	0.391408	0.0535097
				0.377937	0.0516886	0.38475	0.0525043	0.391596	0.0533207	0.398477	0.0541377	0.405391	0.0549553	0.41234	0.0557735	0.404372	0.0549457	0.405832	0.0550204	0.404372	0.0550434			0.382064	0.0523824	0.382862	0.0531148	0.381948	0.0525358	0.384716	0.0530586	0.390535	0.0547522	0.382927	0.0525165	0.383555	0.0529457	0.38458	0.0534715	0.384078	0.0540098	0.381117	0.0527829	0.391608	0.0534761
				0.377967	0.0517081	0.38478	0.0525242	0.391627	0.0533409	0.398508	0.0541582	0.405423	0.0549761	0.412373	0.0557947	0.405832	0.0551183	0.407292	0.0551927	0.405832	0.0552163			0.381797	0.0522409	0.382634	0.0529834	0.381728	0.0524181	0.384491	0.0529314	0.388889	0.0546717	0.382673	0.0523773	0.383326	0.0528196	0.384357	0.0533427	0.38383	0.0538746	0.380873	0.0526434	0.391934	0.0534562
				ConcTikEll	ConcTikEll	ConcTikEll	ConcTikEll	ConcTikEll	ConcTikEll	ConcTikEll	ConcTikEll	ConcTikEll	ConcTikEll	ConcTikEll	ConcTikEll	0.407292	0.0552909	0.408755	0.055365	0.407292	0.0553892			0.381809	0.0521272	0.382642	0.0528685	0.381738	0.0523232	0.384501	0.0528251	0.387318	0.0545853	0.382684	0.052263	0.383336	0.0527163	0.384366	0.0532329	0.383837	0.0537521	0.380884	0.0525248	0.392374	0.0534504
																0.408755	0.0554636	0.410218	0.0555373	0.408755	0.0555622			0.382099	0.0520435	0.382888	0.0527723	0.381977	0.0522529	0.384746	0.0527419	0.385834	0.0544937	0.38296	0.052176	0.383585	0.0526378	0.384608	0.0531442	0.384098	0.0536447	0.381147	0.0524296	0.392919	0.0534589
																0.410218	0.0556362	0.411684	0.0557097	0.410218	0.0557351			0.382661	0.0519914	0.383365	0.0526967	0.38244	0.0522087	0.385222	0.0526834	0.384451	0.0543976	0.383496	0.0521178	0.384068	0.0525857	0.385077	0.0530785	0.384608	0.0535546	0.381659	0.0523594	0.393552	0.0534814
																0.411684	0.0558089	0.413151	0.0558821	0.411684	0.0559082			0.383485	0.0519721	0.384064	0.0526431	0.383118	0.0521913	0.38592	0.0526507	0.383179	0.0542978	0.384281	0.0520897	0.384776	0.0525608	0.385765	0.0530369	0.385357	0.0534835	0.382409	0.0523157	0.394257	0.0535174
																0.413151	0.0559817	0.414619	0.0560546	0.413151	0.0560812			0.384555	0.0519858	0.384973	0.0526127	0.383999	0.0522012	0.386825	0.0526444	0.382031	0.0541952	0.3853	0.0520921	0.385693	0.0525638	0.386658	0.0530203	0.386331	0.0534327	0.383383	0.0522994	0.395014	0.0535659
																0.414619	0.0561544	0.416089	0.056227	0.414619	0.0562543			0.385849	0.0520322	0.386073	0.052606	0.385064	0.0522381	0.387921	0.0526648	0.381016	0.0540907	0.386533	0.0521251	0.386804	0.0525945	0.387738	0.053029	0.387511	0.0534033	0.384562	0.0523107	0.395802	0.0536255
																0.416089	0.0563272	0.41756	0.0563995	0.416089	0.0564274			0.387343	0.0521106	0.387342	0.052623	0.386294	0.0523013	0.389186	0.0527113	0.380142	0.0539852	0.387957	0.0521879	0.388086	0.0526524	0.388986	0.0530628	0.388874	0.0533958	0.385922	0.0523494	0.396601	0.0536946
																0.41756	0.0565	0.418418	0.0565	0.416706	0.0565			0.389007	0.0522193	0.388757	0.0526636	0.387663	0.0523896	0.390595	0.0527831	0.379417	0.0538796	0.389542	0.0522793	0.389515	0.0527364	0.390375	0.0531211	0.390392	0.0534104	0.387438	0.0524149	0.397388	0.0537713
																0.41756	0.0565	ConcBand	ConcBand	ConcBand	ConcBand			0.39081	0.0523562	0.39029	0.0527269	0.389147	0.0525013	0.392121	0.0528788	0.378847	0.0537747	0.391259	0.0523977	0.391061	0.0528447	0.39188	0.0532027	0.392038	0.0534468	0.389079	0.0525057	0.398143	0.0538536
																IsoLine	IsoLine							0.392715	0.0525187	0.39191	0.0528116	0.390715	0.0526341	0.393734	0.0529965	0.378437	0.0536715	0.393075	0.0525406	0.392696	0.0529753	0.393471	0.0533061	0.393778	0.0535043	0.390814	0.0526201	0.398843	0.0539392
																								0.394686	0.0527036	0.393587	0.0529162	0.392337	0.0527856	0.395402	0.0531339	0.378191	0.0535708	0.394953	0.0527053	0.394388	0.0531257	0.395117	0.0534292	0.395579	0.0535817	0.392609	0.052756	0.399471	0.0540257
																								0.396685	0.0529074	0.395287	0.0530385	0.393982	0.0529527	0.397095	0.0532884	0.37811	0.0534736	0.396857	0.0528886	0.396103	0.0532929	0.396786	0.0535696	0.397405	0.0536776	0.39443	0.0529106	0.400008	0.0541109
																								0.398672	0.0531259	0.396977	0.0531763	0.395618	0.0531322	0.398777	0.0534569	0.378196	0.0533806	0.39875	0.0530869	0.397808	0.0534737	0.398445	0.0537247	0.399222	0.0537901	0.39624	0.053081	0.400442	0.0541923
																								0.400609	0.0533551	0.398626	0.0533268	0.397212	0.0533207	0.400417	0.0536362	0.378447	0.0532926	0.400596	0.0532963	0.399471	0.0536645	0.400063	0.0538913	0.400993	0.053917	0.398004	0.0532638	0.400758	0.0542677
																								0.402459	0.0535904	0.400199	0.0534871	0.398734	0.0535143	0.401983	0.0538227	0.378862	0.0532103	0.402358	0.0535129	0.401058	0.0538616	0.401607	0.0540663	0.402685	0.0540558	0.399689	0.0534555	0.40095	0.0543352
																								0.404185	0.0538272	0.401668	0.053654	0.400154	0.0537095	0.403444	0.054013	0.379436	0.0531346	0.404003	0.0537322	0.402538	0.0540613	0.403049	0.0542462	0.404264	0.0542038	0.401261	0.0536524	0.401012	0.0543928
																								0.405753	0.054061	0.403003	0.0538244	0.401445	0.0539023	0.404772	0.0542031	0.380165	0.053066	0.405497	0.0539502	0.403884	0.0542595	0.404358	0.0544276	0.4057	0.0543582	0.402689	0.0538505	Cyan	Cyan
																								0.407133	0.0542872	0.404179	0.0539949	0.402581	0.054089	0.405941	0.0543895	0.381043	0.0530051	0.406812	0.0541626	0.405069	0.0544526	0.405511	0.0546068	0.406965	0.054516	0.403947	0.0540461
																								0.408299	0.0545013	0.405172	0.0541621	0.40354	0.0542661	0.406928	0.0545685	0.382063	0.0529525	0.407923	0.0543651	0.406069	0.0546366	0.406485	0.0547805	0.408034	0.054674	0.405009	0.0542354
																								0.409227	0.0546993	0.405963	0.054323	0.404304	0.0544299	0.407714	0.0547366	0.383215	0.0529085	0.408807	0.054554	0.406865	0.054808	0.407261	0.0549452	0.408886	0.0548292	0.405855	0.0544146
																								0.4099	0.0548772	0.406536	0.0544742	0.404858	0.0545775	0.408284	0.0548906	0.384489	0.0528736	0.409448	0.0547254	0.407443	0.0549635	0.407823	0.0550978	0.409504	0.0549786	0.406468	0.0545804
																								0.410304	0.0550317	0.406882	0.0546128	0.40519	0.0547058	0.408626	0.0550275	0.385876	0.052848	0.409833	0.0548761	0.407789	0.0551001	0.408161	0.0552352	0.409878	0.0551192	0.406836	0.0547293
																								0.410432	0.0551596	0.406992	0.0547363	0.405295	0.0548123	0.408734	0.0551445	0.387362	0.052832	0.409955	0.0550031	0.407899	0.055215	0.408268	0.0553548	0.409998	0.0552484	0.406953	0.0548587
																								Black	Black	Black	Black	Black	Black	Black	Black	0.388936	0.0528257	Black	Black	Black	Black	Black	Black	Black	Black	Black	Black
																																0.390584	0.0528292
																																0.392292	0.0528424
																																0.394045	0.0528652
																																0.395828	0.0528975
																																0.397626	0.0529389
																																0.399424	0.0529891
																																0.401207	0.0530477
																																0.402959	0.0531141
																																0.404665	0.0531878
																																0.406311	0.0532683
																																0.407882	0.0533547
																																0.409366	0.0534463
																																0.410749	0.0535424
																																0.412021	0.0536422
																																0.413169	0.0537448
																																0.414184	0.0538493
																																0.415058	0.0539548
																																0.415783	0.0540604
																																0.416353	0.0541653
																																0.416763	0.0542685
																																0.417009	0.0543692
																																0.41709	0.0544664
																																Black	Black

## Sheet: PlotDat3
Source sheet	U-Pb data	23.42	0.6622	21.5852	0.632635	22.4942	0.642797	23.4398	0.653022	24.4234	0.663311	21	0.627222	21	0.625851	21	0.628593	20.6008	0.622535	24.0197	0.675206	23.6383	0.666498	23.6877	0.666499	23.6587	0.667133	23.0566	0.648189	23.6912	0.669716	23.8024	0.671655	23.292	0.658663	23.8401	0.668097	24.2166	0.679077	23.2899	0.658932
Plot name	Concordia0	23.01	0.6536	21.5804	0.63293	22.4892	0.643097	23.4345	0.653328	24.4179	0.663623	21	0.627222	21	0.625851	21	0.628593	21.4688	0.632635	24.0115	0.676208	23.6297	0.667637	23.6785	0.667716	23.6514	0.668045	23.0474	0.64937	23.6823	0.670672	23.7931	0.672738	23.2831	0.659731	23.8329	0.669369	24.2094	0.680382	23.2844	0.659459
Plot Type	1	23.02	0.6529	21.5667	0.633201	22.4747	0.643374	23.4193	0.65361	24.4018	0.66391	21.1271	0.628699	21.1271	0.627324	21.1271	0.630074	22.3716	0.642797	23.9872	0.676828	23.6042	0.668393	23.6514	0.668528	23.6295	0.668615	23.0204	0.65014	23.6559	0.671186	23.7654	0.673372	23.2566	0.660375	23.8114	0.670355	24.1877	0.681408	23.2681	0.65973
1st free col	43	23.12	0.6555	21.545	0.633427	22.4518	0.643604	23.3952	0.653844	24.3765	0.664148	21.2549	0.630177	21.2549	0.628799	21.2549	0.631556	23.3106	0.653022	23.9474	0.677049	23.5625	0.668745	23.6071	0.668914	23.5937	0.668827	22.9761	0.650478	23.6127	0.671245	23.7201	0.673541	23.2133	0.660579	23.7761	0.671036	24.152	0.682134	23.2418	0.659731
Sigma Level	2	22.39	0.6343	21.5171	0.633588	22.4225	0.643768	23.3643	0.654011	24.3439	0.664319	21.3835	0.631657	21.3835	0.630275	21.3835	0.633039	24.2874	0.663311	23.8932	0.676865	23.5057	0.668684	23.5468	0.668863	23.545	0.668676	22.9159	0.650374	23.5538	0.670848	23.6584	0.67324	23.1544	0.660335	23.7276	0.6714	24.1031	0.682546	23.2065	0.659464
Absolute Errs	FALSE	23.04	0.6545	21.4853	0.633672	22.389	0.643854	23.329	0.654099	24.3068	0.664408	21.5128	0.633138	21.5128	0.631752	21.5128	0.634524	IsoLine	IsoLine	23.8261	0.676282	23.4354	0.668212	23.4721	0.668377	23.4848	0.668166	22.8413	0.649833	23.4809	0.670004	23.5821	0.672476	23.0815	0.659652	23.6669	0.671438	24.0418	0.682635	23.1638	0.658939
Symbol Type	1	23.12	0.6563	21.4522	0.633672	22.3541	0.643854	23.2923	0.654099	24.2681	0.664408	21.6429	0.634621	21.6429	0.633231	21.6429	0.636011			23.7479	0.675314	23.3535	0.667342	23.385	0.667468	23.4145	0.667309	22.7544	0.648867	23.396	0.668738	23.4931	0.671271	22.9965	0.658546	23.5951	0.671151	23.9695	0.682401	23.1157	0.65818
Inverse Plot	FALSE	22.64	0.6442	21.4204	0.633588	22.3206	0.643768	23.257	0.654011	24.231	0.664319	21.7737	0.636105	21.7737	0.634711	21.7737	0.637498			23.6608	0.673988	23.2622	0.666096	23.288	0.666162	23.3363	0.666131	22.6576	0.647504	23.3014	0.667083	23.394	0.669658	22.9017	0.65705	23.5137	0.670544	23.8874	0.681848	23.0642	0.657219
Color Plot	TRUE	23.1	0.6547	21.3925	0.633427	22.2913	0.643604	23.2261	0.653844	24.1984	0.664148	21.9052	0.63759	21.9052	0.636192	21.9052	0.638987			23.5671	0.672341	23.1641	0.66451	23.1837	0.664495	23.2521	0.664663	22.5535	0.645781	23.1997	0.665085	23.2874	0.66768	22.7999	0.655203	23.4243	0.669628	23.7971	0.680986	23.0115	0.6561
3D plot	FALSE	23.47	0.666	21.3708	0.633201	22.2684	0.643374	23.202	0.65361	24.1731	0.66391	22.0376	0.639076	22.0376	0.637675	22.0376	0.640478			23.4694	0.670417	23.0617	0.662626	23.075	0.662511	23.1643	0.662945	22.4449	0.643745	23.0936	0.662798	23.1762	0.665392	22.6937	0.653056	23.3285	0.668422	23.7006	0.679833	22.9599	0.65487
Linear	FALSE	IsoLine	IsoLine	21.3571	0.63293	22.2539	0.643097	23.1867	0.653328	24.157	0.663623	22.1707	0.640564	22.1707	0.639159	22.1707	0.64197			23.3703	0.668269	22.9579	0.660496	22.9647	0.660265	23.0754	0.661023	22.3348	0.641451	22.9861	0.660285	23.0635	0.662856	22.586	0.650667	23.2283	0.666948	23.5995	0.67841	22.9118	0.653584
Data Range	AC63:AG72			21.3524	0.632635	22.249	0.642797	23.1815	0.653022	24.1515	0.663311	22.3045	0.642053	22.3045	0.640644	22.3045	0.643463			23.2726	0.665955	22.8556	0.658177	22.8559	0.657818	22.9876	0.658952	22.2262	0.638962	22.88	0.657614	22.9523	0.660142	22.4798	0.648102	23.1256	0.665236	23.4959	0.676746	22.8692	0.652297
Filled Symbols	FALSE			21.3571	0.632339	22.2539	0.642496	23.1867	0.652715	24.157	0.662998	22.4392	0.643544	22.4392	0.642131	22.4392	0.644957			23.1789	0.663539	22.7575	0.655734	22.7516	0.655237	22.9035	0.656785	22.1221	0.636346	22.7783	0.654858	22.8457	0.657322	22.3779	0.645431	23.0225	0.663319	23.3918	0.674873	22.8339	0.651066
ConcAge	TRUE			21.3708	0.632068	22.2684	0.642219	23.202	0.652434	24.1731	0.662711	22.5746	0.645036	22.5746	0.643619	22.5746	0.646453			23.0918	0.661087	22.6662	0.653233	22.6547	0.652592	22.8252	0.654584	22.0253	0.633674	22.6837	0.652093	22.7466	0.654474	22.2832	0.642726	22.9208	0.661235	23.2892	0.672827	22.8076	0.649945
ConcSwap	FALSE			21.3925	0.631842	22.2913	0.641989	23.2261	0.6522	24.1984	0.662473	22.7108	0.646529	22.7108	0.645108	22.7108	0.64795			23.0137	0.658665	22.5843	0.650742	22.5677	0.649956	22.755	0.652408	21.9384	0.631019	22.5988	0.649393	22.6577	0.651677	22.1983	0.640061	22.8226	0.659023	23.1901	0.670648	22.7913	0.648983
1st Symbol-row	1			21.4204	0.631681	22.3206	0.641825	23.257	0.652032	24.231	0.662303	22.8477	0.648024	22.8477	0.646599	22.8477	0.649449			22.9466	0.656339	22.5141	0.648328	22.493	0.6474	22.6948	0.650316	21.8639	0.628454	22.526	0.646832	22.5814	0.649005	22.1254	0.637509	22.7298	0.656727	23.0965	0.668378	22.7858	0.648221
				21.4522	0.631597	22.3541	0.64174	23.2923	0.651945	24.2681	0.662214	22.9855	0.64952	22.9855	0.648091	22.9855	0.650948			22.8925	0.654173	22.4573	0.646059	22.4327	0.644994	22.6461	0.648366	21.8037	0.626048	22.4672	0.644481	22.5197	0.646532	22.0665	0.63514	22.6442	0.654391	23.0102	0.666062	22.7913	0.647693
				21.4853	0.631597	22.389	0.64174	23.329	0.651945	24.3068	0.662214	23.1241	0.651017	23.1241	0.649585	23.1241	0.65245			22.8527	0.652226	22.4157	0.643995	22.3885	0.642803	22.6104	0.64661	21.7595	0.623867	22.424	0.642403	22.4745	0.644326	22.0233	0.633017	22.5675	0.652062	22.9328	0.663746	22.8076	0.647423
				21.5171	0.631681	22.4225	0.641825	23.3643	0.652032	24.3439	0.662303	23.2634	0.652516	23.2634	0.65108	23.2634	0.653952			22.8284	0.650552	22.3902	0.642193	22.3614	0.640888	22.5886	0.645097	21.7325	0.621971	22.3976	0.640654	22.4468	0.642447	21.9969	0.6312	22.5011	0.649784	22.8658	0.661472	22.834	0.647422
				21.545	0.631842	22.4518	0.641989	23.3952	0.6522	24.3765	0.662473	23.4036	0.654016	23.4036	0.652576	23.4036	0.655456			22.8203	0.649194	22.3817	0.640702	22.3523	0.639301	22.5813	0.643867	21.7234	0.620411	22.3888	0.639284	22.4376	0.640945	21.988	0.629737	22.4464	0.647601	22.8107	0.659288	22.8692	0.647689
				21.5667	0.632068	22.4747	0.642219	23.4193	0.652434	24.4018	0.662711	23.5446	0.655517	23.5446	0.654073	23.5446	0.656962			22.8285	0.648192	22.3903	0.639563	22.3615	0.638084	22.5886	0.642955	21.7326	0.61923	22.3977	0.638328	22.4469	0.639862	21.9969	0.628669	22.4044	0.645557	22.7683	0.657233	22.9119	0.648214
				21.5804	0.632339	22.4892	0.642496	23.4345	0.652715	24.4179	0.662998	23.6864	0.65702	23.6864	0.655572	23.6864	0.658468			22.8528	0.647572	22.4158	0.638807	22.3886	0.637272	22.6105	0.642385	21.7596	0.61846	22.4241	0.637814	22.4746	0.639228	22.0234	0.628025	22.376	0.643691	22.7396	0.65535	22.96	0.648973
				21.5852	0.632635	22.4942	0.642797	23.4398	0.653022	24.4234	0.663311	23.829	0.658524	23.829	0.657072	23.829	0.659976			22.8926	0.647351	22.4575	0.638455	22.4329	0.636886	22.6463	0.642173	21.8039	0.618122	22.4673	0.637755	22.5199	0.639059	22.0667	0.627821	22.3616	0.642039	22.7252	0.653673	23.0116	0.649933
				ConcTikEll	ConcTikEll	ConcTikEll	ConcTikEll	ConcTikEll	ConcTikEll	ConcTikEll	ConcTikEll	23.9724	0.66003	23.9724	0.658574	23.9724	0.661486			22.9468	0.647535	22.5143	0.638516	22.4932	0.636937	22.695	0.642324	21.8641	0.618226	22.5262	0.638152	22.5816	0.63936	22.1256	0.628065	22.3617	0.640633	22.7252	0.652237	23.0643	0.651053
												24.1167	0.661537	24.1167	0.660077	24.1167	0.662997			23.0139	0.648118	22.5846	0.638988	22.5679	0.637423	22.7552	0.642834	21.9387	0.618767	22.5991	0.638996	22.6579	0.640124	22.1985	0.628748	22.3761	0.639501	22.7397	0.651068	23.1158	0.652283
												24.2618	0.663045	24.2618	0.661581	24.2618	0.664509			23.0921	0.649086	22.6665	0.639858	22.655	0.638332	22.8255	0.643691	22.0256	0.619733	22.684	0.640262	22.7469	0.641329	22.2835	0.629854	22.4046	0.638665	22.7684	0.65019	23.164	0.653569
												24.4078	0.664555	24.4078	0.663087	24.4078	0.666022			23.1792	0.650412	22.7578	0.641104	22.752	0.639638	22.9037	0.644869	22.1224	0.621096	22.7786	0.641917	22.846	0.642942	22.3783	0.63135	22.4466	0.638142	22.8108	0.64962	23.2066	0.654856
												24.5545	0.666066	24.5545	0.664594	24.5545	0.667537			23.2729	0.652059	22.8559	0.64269	22.8563	0.641305	22.9879	0.646337	22.2265	0.622819	22.8803	0.643915	22.9526	0.64492	22.4801	0.633197	22.5013	0.63794	22.8661	0.649369	23.2418	0.656087
												24.7022	0.667578	24.7022	0.666102	24.7022	0.669054			23.3706	0.653983	22.9583	0.644574	22.965	0.643289	23.0757	0.648055	22.3351	0.624855	22.9864	0.646202	23.0638	0.647208	22.5863	0.635344	22.5677	0.638065	22.933	0.649441	23.2682	0.657208
												24.8507	0.669092	24.8507	0.667612	24.8507	0.670571			23.4697	0.656131	23.0621	0.646704	23.0753	0.645535	23.1646	0.649977	22.4452	0.627149	23.0939	0.648715	23.1765	0.649744	22.694	0.637733	22.6445	0.638513	23.0105	0.649836	23.2844	0.65817
												25	0.670607	25	0.669123	25	0.672091			23.5674	0.658445	23.1644	0.649023	23.1841	0.647982	23.2524	0.652048	22.5538	0.629638	23.2	0.651386	23.2877	0.652458	22.8002	0.640298	22.7301	0.639277	23.0968	0.650545	23.2899	0.658932
												25	0.670607	25	0.669123	25	0.672091			23.6611	0.660861	23.2625	0.651466	23.2884	0.650563	23.3365	0.654215	22.6579	0.632254	23.3017	0.654142	23.3943	0.655278	22.9021	0.642969	22.8229	0.64034	23.1905	0.651555	Cyan	Cyan
												IsoLine	IsoLine	ConcBand	ConcBand	ConcBand	ConcBand			23.7482	0.663313	23.3538	0.653967	23.3853	0.653208	23.4148	0.656416	22.7547	0.634926	23.3963	0.656907	23.4934	0.658126	22.9968	0.645674	22.9211	0.641683	23.2895	0.652846
																				23.8263	0.665735	23.4357	0.656458	23.4723	0.655844	23.485	0.658592	22.8416	0.637581	23.4812	0.659607	23.5823	0.660923	23.0817	0.648339	23.0228	0.64328	23.3921	0.654394
																				23.8934	0.668061	23.5059	0.658872	23.547	0.6584	23.5452	0.660684	22.9161	0.640146	23.554	0.662168	23.6586	0.663595	23.1546	0.650891	23.126	0.645099	23.4962	0.656167
																				23.9475	0.670227	23.5627	0.661141	23.6073	0.660806	23.5939	0.662634	22.9763	0.642552	23.6128	0.664519	23.7203	0.666068	23.2135	0.65326	23.2287	0.647105	23.5998	0.658131
																				23.9873	0.672174	23.6043	0.663205	23.6515	0.662997	23.6296	0.66439	23.0205	0.644733	23.656	0.666597	23.7655	0.668274	23.2567	0.655383	23.3289	0.649258	23.7009	0.660249
																				24.0116	0.673848	23.6298	0.665007	23.6786	0.664912	23.6514	0.665903	23.0475	0.646629	23.6824	0.668346	23.7932	0.670153	23.2831	0.6572	23.4246	0.651518	23.7975	0.662479
																				24.0197	0.675206	23.6383	0.666498	23.6877	0.666499	23.6587	0.667133	23.0566	0.648189	23.6912	0.669716	23.8024	0.671655	23.292	0.658663	23.514	0.653839	23.8877	0.664777
																				Black	Black	Black	Black	Black	Black	Black	Black	Black	Black	Black	Black	Black	Black	Black	Black	23.5954	0.656177	23.9697	0.667099
																																				23.6671	0.658487	24.0421	0.669399
																																				23.7278	0.660722	24.1033	0.671634
																																				23.7762	0.662841	24.1522	0.673758
																																				23.8115	0.664801	24.1878	0.675732
																																				23.833	0.666564	24.2094	0.677517
																																				23.8401	0.668097	24.2166	0.679077
																																				Black	Black	Black	Black
